# Supplementary material for: Spatio‐temporal expression dynamics differ between homologues of flowering time genes in the allopolyploid Brassica napus
Source: Plant J. 2018 Aug 24;96(1):103–18. doi: 10.1111/tpj.14020 (PMC6175450; doi:10.1111/tpj.14020)
Supplement: Supplementary file 4 — File S1. Locations of homologous pairs and the tissues in which they are expressed [file TPJ-96-103-s004.xlsx]

## Sheet: pair_locations
Supplementary File 1	Locations of homoeologous pairs and the tissues in which they are expressed
A Genome Gene ID	A Genome Chromosome	A Genome Start	A Genome End	C Genome Gene ID	C Genome Chromosome	C Genome Start	C Genome End	AGI Code	Arabidopsis Gene Symbols	Tissue in which the homoeologous pair is expressed
XLOC_002479	chrA01	3359999	3361313	XLOC_063288	chrC01	4729580	4730949	AT4G29830	VIP3	Apex
XLOC_002852	chrA01	7068074	7071830	XLOC_063849	chrC01	11242902	11246114	AT4G24540	AGL24	Apex
XLOC_000909	chrA01	8853360	8855256	XLOC_060783	chrC01	14482477	14484579	AT4G28190	ULT1, ULT	Apex
XLOC_001127	chrA01	11570008	11572259	XLOC_061250	chrC01	19833228	19835145	AT3G46640	PCL1	Apex
XLOC_001661	chrA01	18402394	18405550	XLOC_062282	chrC01	32886488	32893069	AT3G18990	VRN1, REM39	Apex
XLOC_010201	chrA03	6306807	6308792	XLOC_076596	chrC03	8481738	8484866	AT2G30140		Apex
XLOC_013497	chrA03	8516168	8517322	XLOC_082249	chrC03	11702788	11704131	AT2G38810	HTA8	Apex
XLOC_010604	chrA03	10118509	10120954	XLOC_077140	chrC03	14394791	14397371	AT2G46260		Apex
XLOC_014376	chrA03	17098683	17101754	XLOC_083481	chrC03	25637372	25640195	AT3G18990	VRN1, REM39	Apex
XLOC_014670	chrA03	19954660	19957983	XLOC_119535	chrC07	35249192	35252509	AT5G61060	HDA05, HDA5, ATHDA5	Apex
XLOC_015010	chrA03	23337209	23340861	XLOC_119941	chrC07	39457869	39466629	AT4G23100	GSH1	Apex
XLOC_015069	chrA03	23990659	23993878	XLOC_120000	chrC07	40103165	40107173	AT4G24540	AGL24	Apex
XLOC_015395	chrA03	27258866	27263796	XLOC_120258	chrC07	42787272	42791406	AT4G32980	ATH1	Apex
XLOC_018566	chrA04	1587724	1589461	XLOC_094037	chrC04	25270412	25272584	AT3G57390	AGL18	Apex
XLOC_017959	chrA04	14637415	14643867	XLOC_091315	chrC04	42853464	42859860	AT2G31650	ATX1, SDG27	Apex
XLOC_018039	chrA04	15462527	15463313	XLOC_091439	chrC04	44354396	44355244	AT2G33810	SPL3	Apex
XLOC_020546	chrA05	853834	858907	XLOC_091906	chrC04	916391	921530	AT2G46340	SPA1	Apex
XLOC_024667	chrA05	22349777	22351751	XLOC_100743	chrC05	42615363	42617395	AT3G03450	RGL2	Apex
XLOC_027091	chrA06	18738526	18739104	XLOC_119465	chrC07	34411821	34412394	AT5G24860	FPF1, ATFPF1	Apex
XLOC_029589	chrA06	21087122	21091082	XLOC_115218	chrC07	31445483	31449377	AT3G28730	ATHMG, SSRP1, NFD, HMG	Apex
XLOC_027388	chrA06	21711457	21713766	XLOC_119086	chrC07	30241874	30244965	AT3G26744	ICE1, ATICE1, SCRM	Apex
XLOC_033151	chrA07	7742172	7744773	XLOC_117822	chrC07	14480855	14483673	AT1G30040	ATGA2OX2, GA2OX2	Apex
XLOC_033706	chrA07	13894912	13898544	XLOC_110224	chrC06	17991309	17995450	AT3G54500		Apex
XLOC_031538	chrA07	13901351	13903069	XLOC_106993	chrC06	18018595	18020182	AT3G54560	HTA11	Apex
XLOC_033781	chrA07	14658567	14660396	XLOC_110313	chrC06	19171863	19173653	AT3G57920	SPL15	Apex
XLOC_031958	chrA07	18229848	18234399	XLOC_107803	chrC06	27149838	27154360	AT1G69120	AP1, AGL7	Apex
XLOC_034194	chrA07	18679949	18684086	XLOC_111119	chrC06	28253982	28260897	AT1G57820	VIM1, ORTH2	Apex
XLOC_034345	chrA07	20115742	20120346	XLOC_111357	chrC06	30791832	30796375	AT1G69120	AP1, AGL7	Apex
XLOC_038292	chrA08	13982878	13985068	XLOC_080065	chrC03	48841892	48844225	AT1G30040	ATGA2OX2, GA2OX2	Apex
XLOC_042796	chrA09	2755028	2760480	XLOC_133569	chrC09	3035378	3041211	AT5G61150	VIP4	Apex
XLOC_039982	chrA09	6743521	6746619	XLOC_129950	chrC09	9570200	9572970	AT1G62830	LDL1, SWP1, ATSWP1, ATLSD1, LSD1	Apex
XLOC_044310	chrA09	20343704	20346408	XLOC_098367	chrC05	15752468	15755082	AT1G28520	VOZ1	Apex
XLOC_041563	chrA09	25219452	25220596	XLOC_123450	chrC08	27069759	27071392	AT3G54560	HTA11	Apex
XLOC_041693	chrA09	26450271	26459841	XLOC_123625	chrC08	28960596	28968218	AT3G57300	INO80, ATINO80	Apex
XLOC_048184	chrA10	390530	398190	XLOC_100841	chrC05	435311	442854	AT1G01040	DCL1, CAF, SUS1, SIN1, ASU1, EMB76, EMB60, ATDCL1	Apex
XLOC_047286	chrA10	9730509	9731988	XLOC_136328	chrC09	35796732	35798566	AT5G57660	ATCOL5, COL5	Apex
XLOC_047500	chrA10	11827162	11836515	XLOC_132477	chrC09	40709392	40719128	AT5G20320	DCL4, ATDCL4	Apex
XLOC_047612	chrA10	12827375	12829181	XLOC_132687	chrC09	42871705	42873596	AT5G17490	RGL3	Apex
XLOC_002479	chrA01	3359999	3361313	XLOC_063288	chrC01	4729580	4730949	AT4G29830	VIP3	Apex
XLOC_002852	chrA01	7068074	7071830	XLOC_063849	chrC01	11242902	11246114	AT4G24540	AGL24	Apex
XLOC_000909	chrA01	8853360	8855256	XLOC_060783	chrC01	14482477	14484579	AT4G28190	ULT1, ULT	Apex
XLOC_001127	chrA01	11570008	11572259	XLOC_061250	chrC01	19833228	19835145	AT3G46640	PCL1	Apex
XLOC_001661	chrA01	18402394	18405550	XLOC_062282	chrC01	32886488	32893069	AT3G18990	VRN1, REM39	Apex
XLOC_010201	chrA03	6306807	6308792	XLOC_076596	chrC03	8481738	8484866	AT2G30140		Apex
XLOC_013497	chrA03	8516168	8517322	XLOC_082249	chrC03	11702788	11704131	AT2G38810	HTA8	Apex
XLOC_010604	chrA03	10118509	10120954	XLOC_077140	chrC03	14394791	14397371	AT2G46260		Apex
XLOC_014376	chrA03	17098683	17101754	XLOC_083481	chrC03	25637372	25640195	AT3G18990	VRN1, REM39	Apex
XLOC_014670	chrA03	19954660	19957983	XLOC_119535	chrC07	35249192	35252509	AT5G61060	HDA05, HDA5, ATHDA5	Apex
XLOC_015010	chrA03	23337209	23340861	XLOC_119941	chrC07	39457869	39466629	AT4G23100	GSH1	Apex
XLOC_015069	chrA03	23990659	23993878	XLOC_120000	chrC07	40103165	40107173	AT4G24540	AGL24	Apex
XLOC_015395	chrA03	27258866	27263796	XLOC_120258	chrC07	42787272	42791406	AT4G32980	ATH1	Apex
XLOC_018566	chrA04	1587724	1589461	XLOC_094037	chrC04	25270412	25272584	AT3G57390	AGL18	Apex
XLOC_017959	chrA04	14637415	14643867	XLOC_091315	chrC04	42853464	42859860	AT2G31650	ATX1, SDG27	Apex
XLOC_018039	chrA04	15462527	15463313	XLOC_091439	chrC04	44354396	44355244	AT2G33810	SPL3	Apex
XLOC_020546	chrA05	853834	858907	XLOC_091906	chrC04	916391	921530	AT2G46340	SPA1	Apex
XLOC_024667	chrA05	22349777	22351751	XLOC_100743	chrC05	42615363	42617395	AT3G03450	RGL2	Apex
XLOC_027091	chrA06	18738526	18739104	XLOC_119465	chrC07	34411821	34412394	AT5G24860	FPF1, ATFPF1	Apex
XLOC_029589	chrA06	21087122	21091082	XLOC_115218	chrC07	31445483	31449377	AT3G28730	ATHMG, SSRP1, NFD, HMG	Apex
XLOC_027388	chrA06	21711457	21713766	XLOC_119086	chrC07	30241874	30244965	AT3G26744	ICE1, ATICE1, SCRM	Apex
XLOC_033151	chrA07	7742172	7744773	XLOC_117822	chrC07	14480855	14483673	AT1G30040	ATGA2OX2, GA2OX2	Apex
XLOC_033706	chrA07	13894912	13898544	XLOC_110224	chrC06	17991309	17995450	AT3G54500		Apex
XLOC_031538	chrA07	13901351	13903069	XLOC_106993	chrC06	18018595	18020182	AT3G54560	HTA11	Apex
XLOC_033781	chrA07	14658567	14660396	XLOC_110313	chrC06	19171863	19173653	AT3G57920	SPL15	Apex
XLOC_031958	chrA07	18229848	18234399	XLOC_107803	chrC06	27149838	27154360	AT1G69120	AP1, AGL7	Apex
XLOC_034194	chrA07	18679949	18684086	XLOC_111119	chrC06	28253982	28260897	AT1G57820	VIM1, ORTH2	Apex
XLOC_034345	chrA07	20115742	20120346	XLOC_111357	chrC06	30791832	30796375	AT1G69120	AP1, AGL7	Apex
XLOC_038292	chrA08	13982878	13985068	XLOC_080065	chrC03	48841892	48844225	AT1G30040	ATGA2OX2, GA2OX2	Apex
XLOC_042796	chrA09	2755028	2760480	XLOC_133569	chrC09	3035378	3041211	AT5G61150	VIP4	Apex
XLOC_039982	chrA09	6743521	6746619	XLOC_129950	chrC09	9570200	9572970	AT1G62830	LDL1, SWP1, ATSWP1, ATLSD1, LSD1	Apex
XLOC_044310	chrA09	20343704	20346408	XLOC_098367	chrC05	15752468	15755082	AT1G28520	VOZ1	Apex
XLOC_041563	chrA09	25219452	25220596	XLOC_123450	chrC08	27069759	27071392	AT3G54560	HTA11	Apex
XLOC_041693	chrA09	26450271	26459841	XLOC_123625	chrC08	28960596	28968218	AT3G57300	INO80, ATINO80	Apex
XLOC_048184	chrA10	390530	398190	XLOC_100841	chrC05	435311	442854	AT1G01040	DCL1, CAF, SUS1, SIN1, ASU1, EMB76, EMB60, ATDCL1	Apex
XLOC_047286	chrA10	9730509	9731988	XLOC_136328	chrC09	35796732	35798566	AT5G57660	ATCOL5, COL5	Apex
XLOC_047500	chrA10	11827162	11836515	XLOC_132477	chrC09	40709392	40719128	AT5G20320	DCL4, ATDCL4	Apex
XLOC_047612	chrA10	12827375	12829181	XLOC_132687	chrC09	42871705	42873596	AT5G17490	RGL3	Apex
XLOC_000340	chrA01	3165445	3169232	XLOC_059866	chrC01	4360599	4364355	AT4G30200	VEL1, VIL2	Leaf
XLOC_006615	chrA02	21475034	21478613	XLOC_070342	chrC02	40328480	40332046	AT3G28730	ATHMG, SSRP1, NFD, HMG	Leaf
XLOC_006675	chrA02	22081766	22085272	XLOC_070465	chrC02	41856034	41859448	AT5G49020	ATPRMT4A, PRMT4A	Leaf
XLOC_013641	chrA03	9874434	9876575	XLOC_082458	chrC03	13984386	13985857	AT2G44680	CKB4	Leaf
XLOC_010599	chrA03	10088679	10096904	XLOC_077135	chrC03	14340754	14348775	AT2G46020	CHR2, ATBRM, BRM, CHA2	Leaf
XLOC_014049	chrA03	13978147	13982073	XLOC_083011	chrC03	20562865	20566797	AT3G04610	FLK	Leaf
XLOC_011081	chrA03	14627741	14630452	XLOC_077814	chrC03	21534957	21537619	AT3G07650	COL9	Leaf
XLOC_014330	chrA03	16504550	16505577	XLOC_083378	chrC03	24332015	24332925	AT4G14540	NF-YB3	Leaf
XLOC_015073	chrA03	24021170	24024965	XLOC_120004	chrC07	40143940	40147663	AT4G24620	PGI1, PGI	Leaf
XLOC_019815	chrA04	15788387	15790869	XLOC_095634	chrC04	44425231	44428561	AT2G35510	SRO1	Leaf
XLOC_020486	chrA05	121646	123916	XLOC_087686	chrC04	49076	51367	AT2G47700	RFI2	Leaf
XLOC_023339	chrA05	7408336	7418208	XLOC_109909	chrC06	14051768	14058005	AT5G35910		Leaf
XLOC_023408	chrA05	8403906	8413086	XLOC_106604	chrC06	12921681	12931077	AT1G55325	GCT	Leaf
XLOC_034373	chrA07	20470262	20471775	XLOC_111409	chrC06	31513490	31515100	AT2G02760	ATUBC2, UBC2	Leaf
XLOC_034734	chrA07	23644592	23646793	XLOC_111953	chrC06	36783685	36785707	AT1G79430	APL, WDY	Leaf
XLOC_037548	chrA08	6279239	6281613	XLOC_121880	chrC08	9369991	9372681	AT1G35460		Leaf
XLOC_038330	chrA08	14312942	14314654	XLOC_080000	chrC03	48067153	48069216	AT1G28520	VOZ1	Leaf
XLOC_039546	chrA09	2383752	2386626	XLOC_129314	chrC09	2495702	2498972	AT5G24470	APRR5, PRR5	Leaf
XLOC_039770	chrA09	4501748	4505638	XLOC_129632	chrC09	6003894	6007509	AT2G17290	CPK6, ATCDPK3, ATCPK6	Leaf
XLOC_044403	chrA09	21598435	21599685	XLOC_098228	chrC05	13975397	13976644	AT1G25560	TEM1, EDF1	Leaf
XLOC_041937	chrA09	28572456	28575605	XLOC_123937	chrC08	31767568	31770698	AT2G25930	ELF3, PYK20	Leaf
XLOC_045245	chrA09	30348866	30352286	XLOC_127714	chrC08	33815696	33819086	AT2G19520	FVE, ACG1, MSI4, NFC4, NFC04, ATMSI4	Leaf
XLOC_046502	chrA10	567358	575112	XLOC_096961	chrC05	633225	638623	AT1G02400	ATGA2OX4, ATGA2OX6, DTA1, GA2OX6	Leaf
XLOC_049656	chrA10	15576944	15578729	XLOC_137393	chrC09	47209569	47211230	AT5G07200	YAP169, GA20OX3, ATGA20OX3	Leaf
XLOC_000340	chrA01	3165445	3169232	XLOC_059866	chrC01	4360599	4364355	AT4G30200	VEL1, VIL2	Leaf
XLOC_006615	chrA02	21475034	21478613	XLOC_070342	chrC02	40328480	40332046	AT3G28730	ATHMG, SSRP1, NFD, HMG	Leaf
XLOC_006675	chrA02	22081766	22085272	XLOC_070465	chrC02	41856034	41859448	AT5G49020	ATPRMT4A, PRMT4A	Leaf
XLOC_013641	chrA03	9874434	9876575	XLOC_082458	chrC03	13984386	13985857	AT2G44680	CKB4	Leaf
XLOC_010599	chrA03	10088679	10096904	XLOC_077135	chrC03	14340754	14348775	AT2G46020	CHR2, ATBRM, BRM, CHA2	Leaf
XLOC_014049	chrA03	13978147	13982073	XLOC_083011	chrC03	20562865	20566797	AT3G04610	FLK	Leaf
XLOC_011081	chrA03	14627741	14630452	XLOC_077814	chrC03	21534957	21537619	AT3G07650	COL9	Leaf
XLOC_014330	chrA03	16504550	16505577	XLOC_083378	chrC03	24332015	24332925	AT4G14540	NF-YB3	Leaf
XLOC_015073	chrA03	24021170	24024965	XLOC_120004	chrC07	40143940	40147663	AT4G24620	PGI1, PGI	Leaf
XLOC_019815	chrA04	15788387	15790869	XLOC_095634	chrC04	44425231	44428561	AT2G35510	SRO1	Leaf
XLOC_020486	chrA05	121646	123916	XLOC_087686	chrC04	49076	51367	AT2G47700	RFI2	Leaf
XLOC_023339	chrA05	7408336	7418208	XLOC_109909	chrC06	14051768	14058005	AT5G35910		Leaf
XLOC_023408	chrA05	8403906	8413086	XLOC_106604	chrC06	12921681	12931077	AT1G55325	GCT	Leaf
XLOC_034373	chrA07	20470262	20471775	XLOC_111409	chrC06	31513490	31515100	AT2G02760	ATUBC2, UBC2	Leaf
XLOC_034734	chrA07	23644592	23646793	XLOC_111953	chrC06	36783685	36785707	AT1G79430	APL, WDY	Leaf
XLOC_037548	chrA08	6279239	6281613	XLOC_121880	chrC08	9369991	9372681	AT1G35460		Leaf
XLOC_038330	chrA08	14312942	14314654	XLOC_080000	chrC03	48067153	48069216	AT1G28520	VOZ1	Leaf
XLOC_039546	chrA09	2383752	2386626	XLOC_129314	chrC09	2495702	2498972	AT5G24470	APRR5, PRR5	Leaf
XLOC_039770	chrA09	4501748	4505638	XLOC_129632	chrC09	6003894	6007509	AT2G17290	CPK6, ATCDPK3, ATCPK6	Leaf
XLOC_044403	chrA09	21598435	21599685	XLOC_098228	chrC05	13975397	13976644	AT1G25560	TEM1, EDF1	Leaf
XLOC_041937	chrA09	28572456	28575605	XLOC_123937	chrC08	31767568	31770698	AT2G25930	ELF3, PYK20	Leaf
XLOC_045245	chrA09	30348866	30352286	XLOC_127714	chrC08	33815696	33819086	AT2G19520	FVE, ACG1, MSI4, NFC4, NFC04, ATMSI4	Leaf
XLOC_046502	chrA10	567358	575112	XLOC_096961	chrC05	633225	638623	AT1G02400	ATGA2OX4, ATGA2OX6, DTA1, GA2OX6	Leaf
XLOC_049656	chrA10	15576944	15578729	XLOC_137393	chrC09	47209569	47211230	AT5G07200	YAP169, GA20OX3, ATGA20OX3	Leaf
XLOC_002107	chrA01	14460	16031	XLOC_062838	chrC01	399649	401210	AT4G40060	ATHB16, ATHB-16, HB16	Both
XLOC_002236	chrA01	1306921	1308787	XLOC_063005	chrC01	2012140	2014160	AT4G34530	CIB1	Both
XLOC_003933	chrA01	20005556	20009830	XLOC_062485	chrC01	35495051	35499360	AT3G15354	SPA3	Both
XLOC_006960	chrA02	134159	138121	XLOC_067036	chrC02	208672	212025	AT5G10140	FLC, FLF, AGL25	Both
XLOC_005103	chrA02	3861837	3864833	XLOC_067643	chrC02	6853903	6856709	AT5G57380	VIN3	Both
XLOC_010530	chrA03	9502302	9504846	XLOC_077041	chrC03	13424878	13427644	AT2G43010	PIF4, SRL2, AtPIF4	Both
XLOC_010644	chrA03	10471952	10474557	XLOC_077202	chrC03	15074608	15077177	AT2G28550	RAP2.7, TOE1	Both
XLOC_015339	chrA03	26623215	26627676	XLOC_120217	chrC07	42325276	42329783	AT4G31120	SKB1, ATPRMT5	Both
XLOC_017715	chrA04	11524531	11529262	XLOC_090851	chrC04	37428158	37433220	AT2G23380	CLF, ICU1, SDG1, SET1	Both
XLOC_018393	chrA04	18944216	18947050	XLOC_096064	chrC04	48864435	48866881	AT2G46790	APRR9, PRR9, TL1	Both
XLOC_022707	chrA05	579972	585617	XLOC_091876	chrC04	479862	482941	AT2G46830	CCA1	Both
XLOC_022711	chrA05	595498	597657	XLOC_091880	chrC04	492268	494291	AT2G46790	APRR9, PRR9, TL1	Both
XLOC_021001	chrA05	5018304	5020042	XLOC_088438	chrC04	8048339	8050467	AT2G34720	NF-YA4	Both
XLOC_023359	chrA05	7623225	7625241	XLOC_109941	chrC06	14443562	14449875	AT5G37260	RVE2, CIR1	Both
XLOC_024150	chrA05	17432677	17436905	XLOC_104026	chrC05	35604591	35608819	AT2G18790	PHYB, HY3, OOP1	Both
XLOC_022125	chrA05	18186368	18189646	XLOC_100172	chrC05	37058564	37062101	AT3G15354	SPA3	Both
XLOC_024637	chrA05	22026374	22028253	XLOC_104680	chrC05	42053424	42055311	AT3G05120	ATGID1A, GID1A	Both
XLOC_025433	chrA06	1429879	1431867	XLOC_109128	chrC06	5007599	5009537	AT1G51140		Both
XLOC_029330	chrA06	18515583	18518752	XLOC_115530	chrC07	34630656	34633290	AT5G24470	APRR5, PRR5	Both
XLOC_027499	chrA06	23008865	23015860	XLOC_118863	chrC07	27530889	27533367	AT2G01570	RGA1, RGA	Both
XLOC_029851	chrA06	23765126	23767305	XLOC_114619	chrC07	24146525	24148831	AT5G44190	GLK2, ATGLK2, GPRI2	Both
XLOC_033562	chrA07	12369169	12371904	XLOC_088836	chrC04	13521588	13524326	AT2G28550	RAP2.7, TOE1	Both
XLOC_036363	chrA08	13242008	13243539	XLOC_085543	chrC03	49992101	49993492	AT4G40060	ATHB16, ATHB-16, HB16	Both
XLOC_038241	chrA08	13565101	13566897	XLOC_080127	chrC03	49433530	49435417	AT4G38960		Both
XLOC_042772	chrA09	2536653	2539837	XLOC_133539	chrC09	2729867	2733310	AT5G23730	RUP2	Both
XLOC_043789	chrA09	13965551	13970051	XLOC_135096	chrC09	21207511	21211765	AT4G11880	AGL14	Both
XLOC_044504	chrA09	22587877	22593436	XLOC_098030	chrC05	11779032	11784577	AT1G22770	GI, FB	Both
XLOC_042412	chrA09	33212784	33214212	XLOC_128133	chrC08	37729033	37730915	AT1G06040	STO	Both
XLOC_047372	chrA10	10540770	10544322	XLOC_132303	chrC09	38788350	38792269	AT5G60120	TOE2	Both
XLOC_002107	chrA01	14460	16031	XLOC_062838	chrC01	399649	401210	AT4G40060	ATHB16, ATHB-16, HB16	Both
XLOC_002236	chrA01	1306921	1308787	XLOC_063005	chrC01	2012140	2014160	AT4G34530	CIB1	Both
XLOC_003933	chrA01	20005556	20009830	XLOC_062485	chrC01	35495051	35499360	AT3G15354	SPA3	Both
XLOC_006960	chrA02	134159	138121	XLOC_067036	chrC02	208672	212025	AT5G10140	FLC, FLF, AGL25	Both
XLOC_005103	chrA02	3861837	3864833	XLOC_067643	chrC02	6853903	6856709	AT5G57380	VIN3	Both
XLOC_010530	chrA03	9502302	9504846	XLOC_077041	chrC03	13424878	13427644	AT2G43010	PIF4, SRL2, AtPIF4	Both
XLOC_010644	chrA03	10471952	10474557	XLOC_077202	chrC03	15074608	15077177	AT2G28550	RAP2.7, TOE1	Both
XLOC_015339	chrA03	26623215	26627676	XLOC_120217	chrC07	42325276	42329783	AT4G31120	SKB1, ATPRMT5	Both
XLOC_017715	chrA04	11524531	11529262	XLOC_090851	chrC04	37428158	37433220	AT2G23380	CLF, ICU1, SDG1, SET1	Both
XLOC_018393	chrA04	18944216	18947050	XLOC_096064	chrC04	48864435	48866881	AT2G46790	APRR9, PRR9, TL1	Both
XLOC_022707	chrA05	579972	585617	XLOC_091876	chrC04	479862	482941	AT2G46830	CCA1	Both
XLOC_022711	chrA05	595498	597657	XLOC_091880	chrC04	492268	494291	AT2G46790	APRR9, PRR9, TL1	Both
XLOC_021001	chrA05	5018304	5020042	XLOC_088438	chrC04	8048339	8050467	AT2G34720	NF-YA4	Both
XLOC_023359	chrA05	7623225	7625241	XLOC_109941	chrC06	14443562	14449875	AT5G37260	RVE2, CIR1	Both
XLOC_024150	chrA05	17432677	17436905	XLOC_104026	chrC05	35604591	35608819	AT2G18790	PHYB, HY3, OOP1	Both
XLOC_022125	chrA05	18186368	18189646	XLOC_100172	chrC05	37058564	37062101	AT3G15354	SPA3	Both
XLOC_024637	chrA05	22026374	22028253	XLOC_104680	chrC05	42053424	42055311	AT3G05120	ATGID1A, GID1A	Both
XLOC_025433	chrA06	1429879	1431867	XLOC_109128	chrC06	5007599	5009537	AT1G51140		Both
XLOC_029330	chrA06	18515583	18518752	XLOC_115530	chrC07	34630656	34633290	AT5G24470	APRR5, PRR5	Both
XLOC_027499	chrA06	23008865	23015860	XLOC_118863	chrC07	27530889	27533367	AT2G01570	RGA1, RGA	Both
XLOC_029851	chrA06	23765126	23767305	XLOC_114619	chrC07	24146525	24148831	AT5G44190	GLK2, ATGLK2, GPRI2	Both
XLOC_033562	chrA07	12369169	12371904	XLOC_088836	chrC04	13521588	13524326	AT2G28550	RAP2.7, TOE1	Both
XLOC_036363	chrA08	13242008	13243539	XLOC_085543	chrC03	49992101	49993492	AT4G40060	ATHB16, ATHB-16, HB16	Both
XLOC_038241	chrA08	13565101	13566897	XLOC_080127	chrC03	49433530	49435417	AT4G38960		Both
XLOC_042772	chrA09	2536653	2539837	XLOC_133539	chrC09	2729867	2733310	AT5G23730	RUP2	Both
XLOC_043789	chrA09	13965551	13970051	XLOC_135096	chrC09	21207511	21211765	AT4G11880	AGL14	Both
XLOC_044504	chrA09	22587877	22593436	XLOC_098030	chrC05	11779032	11784577	AT1G22770	GI, FB	Both
XLOC_042412	chrA09	33212784	33214212	XLOC_128133	chrC08	37729033	37730915	AT1G06040	STO	Both
XLOC_047372	chrA10	10540770	10544322	XLOC_132303	chrC09	38788350	38792269	AT5G60120	TOE2	Both
